# Supplementary material for: Evaluation of the Use of Sub-Immunodominant Antigens of Babesia bovis with Flagellin C Adjuvant in Subunit Vaccine Development
Source: Vaccines (Basel). 2024 Oct 25;12(11):1215. doi: 10.3390/vaccines12111215 (PMC11598123; doi:10.3390/vaccines12111215)
Supplement: Supplementary file 1 [file vaccines-12-01215-s001.zip]

Archive with 1 entries (1 files):
- vaccines-3190715-supplementary.pdf
